# Supplementary material for: The accuracy of 10 g monofilament use for clinical screening of diabetes peripheral neuropathy among Indian population
Source: PLoS One. 2024 Feb 23;19(2):e0297110. doi: 10.1371/journal.pone.0297110 (PMC10890773; doi:10.1371/journal.pone.0297110)
Supplement: S1 Data — (XLSX) [file pone.0297110.s001.xlsx]

## Sheet: Physical Worker Vs Non- physica
Physical Worker	VPT	10 g Monofilament
Paticipant 1	yes	no
Paticipant 2	no	no
Paticipant 3	no	no
Paticipant 4	no	no
Paticipant 5	yes	no
Paticipant 6	yes	no
Paticipant 7	yes	yes
Paticipant 7	yes	no
Paticipant 9	no	no
Paticipant 10	yes	no
Paticipant 11	yes	no
Paticipant 12	no	no
Paticipant 13	no	no
Paticipant 14	no	no
Paticipant 15	no	no
Paticipant 16	yes	no
Paticipant 17	yes	no
Paticipant 18	no	no
Paticipant 19	no	no
Paticipant 20	yes	no
Non- Physical Worker	VPT	10 g Monofilament
Paticipant 1	no	no
Paticipant 2	no	no
Paticipant 3	no	no
Paticipant 4	no	no
Paticipant 5	yes	yes
Paticipant 6	yes	yes
Paticipant 7	yes	yes
Paticipant 7	yes	no
Paticipant 9	no	no
Paticipant 10	yes	no
Paticipant 11	yes	no
Paticipant 12	yes	yes
Paticipant 13	no	no
Paticipant 14	no	no
Paticipant 15	no	no
Paticipant 16	no	no
Paticipant 17	no	no
Paticipant 18	no	no
Paticipant 19	no	no
Paticipant 20	no	no

## Sheet: Barefoot Vs Footwear
Barefoot	VPT	10 g Monofilament
Paticipant 1	no	no
Paticipant 2	no	no
Paticipant 3	no	no
Paticipant 4	no	no
Paticipant 5	yes	no
Paticipant 6	yes	no
Paticipant 7	yes	no
Paticipant 7	yes	no
Paticipant 9	yes	no
Paticipant 10	yes	no
Paticipant 11	yes	no
Paticipant 12	no	no
Paticipant 13	no	no
Paticipant 14	no	no
Paticipant 15	no	no
Paticipant 16	yes	no
Paticipant 17	yes	no
Paticipant 18	no	no
Paticipant 19	no	no
Paticipant 20	yes	yes
Footwer	VPT	10 g Monofilament
Paticipant 1	no	no
Paticipant 2	no	no
Paticipant 3	no	no
Paticipant 4	no	no
Paticipant 5	no	no
Paticipant 6	yes	yes
Paticipant 7	no	no
Paticipant 7	no	no
Paticipant 9	no	no
Paticipant 10	yes	no
Paticipant 11	yes	no
Paticipant 12	yes	no
Paticipant 13	no	no
Paticipant 14	no	no
Paticipant 15	no	no
Paticipant 16	no	no
Paticipant 17	no	no
Paticipant 18	no	no
Paticipant 19	yes	no
Paticipant 20	no	no

## Sheet: Use of Slipper at Home Vs No us
Slipper at Home	VPT	10 g Monofilament
Paticipant 1	no	no
Paticipant 2	no	no
Paticipant 3	no	no
Paticipant 4	no	no
Paticipant 5	no	no
Paticipant 6	no	no
Paticipant 7	no	no
Paticipant 7	yes	no
Paticipant 9	yes	no
Paticipant 10	yes	yes
Paticipant 11	yes	no
Paticipant 12	no	no
Paticipant 13	yes	no
Paticipant 14	no	no
Paticipant 15	no	no
Paticipant 16	np	no
Paticipant 17	no	no
Paticipant 18	yes	no
Paticipant 19	no	no
Paticipant 20	yes	yes
No Slipper at Home	VPT	10 g Monofilament
Paticipant 1	yes	yes
Paticipant 2	no	no
Paticipant 3	yes	no
Paticipant 4	no	no
Paticipant 5	no	no
Paticipant 6	yes	yes
Paticipant 7	no	no
Paticipant 7	yes	no
Paticipant 9	no	no
Paticipant 10	yes	no
Paticipant 11	yes	no
Paticipant 12	no	no
Paticipant 13	no	no
Paticipant 14	yes	no
Paticipant 15	no	no
Paticipant 16	yes	no
Paticipant 17	no	no
Paticipant 18	yes	no
Paticipant 19	no	no
Paticipant 20	no	no

## Sheet: Agriculture Vs Non- agriculture
Agriculature	VPT	10 g Monofilament
Paticipant 1	no	no
Paticipant 2	yes	no
Paticipant 3	yes	no
Paticipant 4	no	no
Paticipant 5	yes	no
Paticipant 6	no	no
Paticipant 7	no	no
Paticipant 7	yes	no
Paticipant 9	yes	no
Paticipant 10	no	no
Paticipant 11	yes	no
Paticipant 12	no	no
Paticipant 13	yes	no
Paticipant 14	yes	no
Paticipant 15	no	no
Paticipant 16	np	no
Paticipant 17	no	no
Paticipant 18	yes	no
Paticipant 19	no	no
Paticipant 20	yes	no
No Agriculture	VPT	10 g Monofilament
Paticipant 1	no	no
Paticipant 2	no	no
Paticipant 3	yes	yes
Paticipant 4	no	no
Paticipant 5	no	no
Paticipant 6	yes	yes
Paticipant 7	no	no
Paticipant 7	yes	yes
Paticipant 9	no	no
Paticipant 10	yes	no
Paticipant 11	yes	yes
Paticipant 12	no	no
Paticipant 13	no	no
Paticipant 14	yes	no
Paticipant 15	no	no
Paticipant 16	yes	yes
Paticipant 17	no	no
Paticipant 18	yes	no
Paticipant 19	yes	no
Paticipant 20	no	no
